# Supplementary material for: Association between Single Nucleotide Polymorphisms Related to Vitamin D Metabolism and the Risk of Developing Asthma
Source: Nutrients. 2023 Feb 5;15(4):823. doi: 10.3390/nu15040823 (PMC9964183; doi:10.3390/nu15040823)
Supplement: Supplementary file 1 [file nutrients-15-00823-s001.zip]

Archive with 1 entries (1 files):
- nutrients-2170231-supplementary.pdf
